# Supplementary material for: ﻿Description of a new nematode species, Chromadorinacommunis sp. nov. (Nematoda, Chromadoridae), from Changdao Island, China and phylogenetic analysis of Chromadorida based on small subunit rRNA gene sequences
Source: Zookeys. 2023 Apr 25;1159:121–31. doi: 10.3897/zookeys.1159.100908 (PMC10193274; doi:10.3897/zookeys.1159.100908)
Supplement: XML Treatment for Chromadorina communis [file zookeys.1159.100908-treatment1.xml]

<!DOCTYPE tp:taxon-treatment
  PUBLIC "-//TaxonX//DTD Taxonomic Treatment Publishing DTD v0 20100105//EN" "tax-treatment-NSO.dtd">
<tp:taxon-treatment xmlns:tp="http://www.plazi.org/taxpub"><tp:treatment-meta><kwd-group><label>Taxon classification</label><kwd>
                  <named-content content-type="kingdom">Animalia</named-content>
                </kwd><kwd>
                  <named-content content-type="order">Chromadorida</named-content>
                </kwd><kwd>
                  <named-content content-type="family">Chromadoridae</named-content>
                </kwd></kwd-group><mixed-citation publication-type="journal"><person-group><name><surname>Guo</surname><given-names>Wen</given-names></name><name><surname>Wang</surname><given-names>Mengna</given-names></name><name><surname>Li</surname><given-names>Haotian</given-names></name><name><surname>Wang</surname><given-names>Chunming</given-names></name></person-group><article-title>﻿Description of a new nematode species, <italic><tp:taxon-name><tp:taxon-name-part taxon-name-part-type="genus" reg="Chromadorina">Chromadorina</tp:taxon-name-part><tp:taxon-name-part taxon-name-part-type="species" reg="communis">communis</tp:taxon-name-part></tp:taxon-name></italic> sp. nov. (<tp:taxon-name><tp:taxon-name-part taxon-name-part-type="phylum">Nematoda</tp:taxon-name-part></tp:taxon-name>, <tp:taxon-name><tp:taxon-name-part taxon-name-part-type="family">Chromadoridae</tp:taxon-name-part></tp:taxon-name>), from Changdao Island, China and phylogenetic analysis of <tp:taxon-name><tp:taxon-name-part taxon-name-part-type="order">Chromadorida</tp:taxon-name-part></tp:taxon-name> based on small subunit rRNA gene sequences</article-title><source>Zookeys</source><day>25</day><month>04</month><year>2023</year><volume>1159</volume><fpage>121</fpage><lpage>131</lpage><pub-id pub-id-type="doi">10.3897/zookeys.1159.100908</pub-id></mixed-citation></tp:treatment-meta><tp:nomenclature><label>﻿</label><tp:taxon-name>
                <object-id xmlns:xlink="http://www.w3.org/1999/xlink" content-type="arpha" xlink:type="simple">6F69C689-BFA2-5228-820E-3D855EA57960</object-id>
                <tp:taxon-name-part taxon-name-part-type="genus" reg="Chromadorina">Chromadorina</tp:taxon-name-part>
                <tp:taxon-name-part taxon-name-part-type="species" reg="communis">communis</tp:taxon-name-part>
                <object-id xmlns:xlink="http://www.w3.org/1999/xlink" content-type="zoobank" xlink:type="simple">https://zoobank.org/63F40161-62AA-4836-8F27-9AAF48185A28</object-id>
              </tp:taxon-name><tp:taxon-status xmlns:xlink="http://www.w3.org/1999/xlink" xlink:type="simple">sp. nov.</tp:taxon-status><xref ref-type="fig" rid="F2">Figs 2</xref><xref ref-type="fig" rid="F3">, 3</xref><xref ref-type="table" rid="T1">, Table 1</xref></tp:nomenclature><tp:treatment-sec sec-type="diagnosis" id="SECID0E4MAC"><title>Diagnosis.</title><p><italic><tp:taxon-name><tp:taxon-name-part taxon-name-part-type="genus" reg="Chromadorina">Chromadorina</tp:taxon-name-part><tp:taxon-name-part taxon-name-part-type="species" reg="communis">communis</tp:taxon-name-part></tp:taxon-name></italic> sp. nov. is characterized by its medium-sized body, finely striate cuticle with punctuations, buccal cavity with three equally sized teeth, absent ocelli, four cephalic setae 6–8 μm long, oval amphidial fovea level with cephalic setae, curved spicules with tapered distal end, boat-shaped gubernaculums, five or six cup-shaped precloacal supplements, and a conical tail with a short spinneret.</p><fig id="F2" position="float" orientation="portrait"><object-id xmlns:xlink="http://www.w3.org/1999/xlink" content-type="doi" xlink:type="simple">10.3897/zookeys.1159.100908.figure2</object-id><object-id xmlns:xlink="http://www.w3.org/1999/xlink" content-type="arpha" xlink:type="simple">97A0406B-6DF0-5074-881B-D610FA366F5D</object-id><label>Figure 2.</label><caption><p><italic><tp:taxon-name><tp:taxon-name-part taxon-name-part-type="genus" reg="Chromadorina">Chromadorina</tp:taxon-name-part><tp:taxon-name-part taxon-name-part-type="species" reg="communis">communis</tp:taxon-name-part></tp:taxon-name></italic> sp. nov. <bold>A</bold> lateral view of male anterior region showing buccal cavity and pharyngeal region (holotype) <bold>B</bold> lateral view of male anterior region showing buccal cavity (holotype) <bold>C</bold> lateral view of male anterior region showing cuticle and amphids (holotype) <bold>D</bold> lateral view of male whole body (holotype) <bold>E</bold> lateral view of female anterior body showing buccal cavity and pharyngeal region (22YTCD6-2-1) <bold>F</bold> lateral view of female entire body showing vulva (22YTCD6-2-1) <bold>G</bold> lateral view of female posterior body (22YTCD6-2-1) <bold>H</bold> lateral view of male posterior body, showing precloacal supplements and tail (holotype) <bold>I</bold> lateral view of spicules and gubernaculums. Scale bars: 20 µm (<bold>A–C, E</bold>); 50 µm (<bold>D, F</bold>); 30 µm (<bold>G, H</bold>).</p></caption><graphic xmlns:xlink="http://www.w3.org/1999/xlink" xlink:href="zookeys-1159-121_article-100908__-g002.jpg" position="float" orientation="portrait" xlink:type="simple" id="oo_842395.jpg"><uri content-type="original_file" xlink:type="simple">https://binary.pensoft.net/fig/842395</uri></graphic></fig></tp:treatment-sec><tp:treatment-sec sec-type="material" id="SECID0E5OAC"><title>Material examined.</title><p>Four males and two females were measured and studied. <bold><italic>Holotype</italic></bold>: m#1 on slide 22YTCD6-2-17; <bold><italic>paratypes</italic></bold>: m#2 on 22YTCD6-2-15, m#3 on 22YTCD6-2-18, m#4 on 22YTCD6-2-11, f#1 on 22YTCD6-2-1, and f#2 on 22YTCD6-2-18. Type specimens were deposited in the Institute of Oceanology, Chinese Academy of Sciences, Qingdao.</p><fig id="F3" position="float" orientation="portrait"><object-id xmlns:xlink="http://www.w3.org/1999/xlink" content-type="doi" xlink:type="simple">10.3897/zookeys.1159.100908.figure3</object-id><object-id xmlns:xlink="http://www.w3.org/1999/xlink" content-type="arpha" xlink:type="simple">DEBB1483-89D0-5CD5-B4E3-6E55CF3E87C5</object-id><label>Figure 3.</label><caption><p><italic><tp:taxon-name><tp:taxon-name-part taxon-name-part-type="genus" reg="Chromadorina">Chromadorina</tp:taxon-name-part><tp:taxon-name-part taxon-name-part-type="species" reg="communis">communis</tp:taxon-name-part></tp:taxon-name></italic> sp. nov. <bold>A</bold> lateral view of male anterior region showing buccal cavity and teeth (arrow) (holotype) <bold>B</bold> lateral view of male anterior region showing cuticle (holotype) <bold>C</bold> lateral view of female anterior region showing amphids (arrow) and cephalic setae (22YTCD6-2-1) <bold>D–F</bold> lateral view of male posterior body showing spicules, precloacal supplements, and gubernaculum (holotype). Scale bars: 20 µm.</p></caption><graphic xmlns:xlink="http://www.w3.org/1999/xlink" xlink:href="zookeys-1159-121_article-100908__-g003.jpg" position="float" orientation="portrait" xlink:type="simple" id="oo_842396.jpg"><uri content-type="original_file" xlink:type="simple">https://binary.pensoft.net/fig/842396</uri></graphic></fig></tp:treatment-sec><tp:treatment-sec sec-type="description" id="SECID0ELAAE"><title>Measurements.</title><p>Detailed measurements information of individual specimens are shown in the Table <xref ref-type="table" rid="T1">1</xref>.</p><table-wrap id="T1" position="float" orientation="portrait"><label>Table 1.</label><caption><p>Measurements of <italic><tp:taxon-name><tp:taxon-name-part taxon-name-part-type="genus" reg="Chromadorina">Chromadorina</tp:taxon-name-part><tp:taxon-name-part taxon-name-part-type="species" reg="communis">communis</tp:taxon-name-part></tp:taxon-name></italic> sp. nov. (in µm except for ratios).</p></caption><table id="TID0EXSAE" rules="all"><tbody><tr><th rowspan="2" colspan="1">Characters</th><th rowspan="1" colspan="1">Holotype</th><th rowspan="1" colspan="1">Paratypes</th><th rowspan="1" colspan="1">Paratypes</th></tr><tr><th rowspan="1" colspan="1">male</th><th rowspan="1" colspan="1">males (<italic>n</italic> = 3)</th><th rowspan="1" colspan="1">females (<italic>n</italic> = 2)</th></tr><tr><td rowspan="1" colspan="1">Total body length</td><td rowspan="1" colspan="1">711</td><td rowspan="1" colspan="1">741.0 ± 73.6 (696–851)</td><td rowspan="1" colspan="1">753.5 ± 47.4 (720, 787)</td></tr><tr><td rowspan="1" colspan="1">Maximum body diameter</td><td rowspan="1" colspan="1">32</td><td rowspan="1" colspan="1">27.8 ± 2.9 (26–32)</td><td rowspan="1" colspan="1">31.5 ± 0.7 (31, 32)</td></tr><tr><td rowspan="1" colspan="1">Head diameter</td><td rowspan="1" colspan="1">11</td><td rowspan="1" colspan="1">10.5 ± 0.6 (10–11)</td><td rowspan="1" colspan="1">10.5 ± 0.7 (10, 11)</td></tr><tr><td rowspan="1" colspan="1">Length of cephalic setae</td><td rowspan="1" colspan="1">8</td><td rowspan="1" colspan="1">6.5 ± 1.0 (6–8)</td><td rowspan="1" colspan="1">6.5 ± 0.7 (6, 7)</td></tr><tr><td rowspan="1" colspan="1">Diameter of amphidial fovea</td><td rowspan="1" colspan="1">5</td><td rowspan="1" colspan="1">4.5 ± 0.6 (4–5)</td><td rowspan="1" colspan="1">5.0 ± 0.0 (5, 5)</td></tr><tr><td rowspan="1" colspan="1">Amphidial fovea*</td><td rowspan="1" colspan="1">2</td><td rowspan="1" colspan="1">2.5 ± 0.6 (2–3)</td><td rowspan="1" colspan="1">2.0 ± 0.0 (2, 2)</td></tr><tr><td rowspan="1" colspan="1">Nerve ring*</td><td rowspan="1" colspan="1">71</td><td rowspan="1" colspan="1">71.5 ± 4.7 (67–78)</td><td rowspan="1" colspan="1">72.0 ± 0.0 (72, 72)</td></tr><tr><td rowspan="1" colspan="1">Body diameter at nerve ring</td><td rowspan="1" colspan="1">24</td><td rowspan="1" colspan="1">21.8 ± 1.5 (21–24)</td><td rowspan="1" colspan="1">21.5 ± 0.7 (21, 22)</td></tr><tr><td rowspan="1" colspan="1">Pharynx length</td><td rowspan="1" colspan="1">119</td><td rowspan="1" colspan="1">122.5 ± 5.1 (118–129)</td><td rowspan="1" colspan="1">125.5 ± 4.9 (122, 129)</td></tr><tr><td rowspan="1" colspan="1">Pharynx bulb length</td><td rowspan="1" colspan="1">26</td><td rowspan="1" colspan="1">24.8 ± 1.5 (23–26)</td><td rowspan="1" colspan="1">27.5 ± 0.7 (27, 28)</td></tr><tr><td rowspan="1" colspan="1">Body diameter at the base of pharynx</td><td rowspan="1" colspan="1">28</td><td rowspan="1" colspan="1">24.5 ± 2.4 (23–28)</td><td rowspan="1" colspan="1">25.5 ± 0.7 (25, 26)</td></tr><tr><td rowspan="1" colspan="1">Anal body diameter</td><td rowspan="1" colspan="1">22</td><td rowspan="1" colspan="1">22.0 ± 1.4 (21–24)</td><td rowspan="1" colspan="1">17.5 ± 2.1 (16, 19)</td></tr><tr><td rowspan="1" colspan="1">Spicules length along arc</td><td rowspan="1" colspan="1">28</td><td rowspan="1" colspan="1">27.5 ± 0.6 (27–28)</td><td rowspan="1" colspan="1">-</td></tr><tr><td rowspan="1" colspan="1">Gubernaculum length</td><td rowspan="1" colspan="1">17</td><td rowspan="1" colspan="1">17.5 ± 1.3 (16–19)</td><td rowspan="1" colspan="1">-</td></tr><tr><td rowspan="1" colspan="1">Vulva*</td><td rowspan="1" colspan="1">-</td><td rowspan="1" colspan="1">-</td><td rowspan="1" colspan="1">360.0 ± 11.3 (352, 368)</td></tr><tr><td rowspan="1" colspan="1">Body diameter at vulva</td><td rowspan="1" colspan="1">-</td><td rowspan="1" colspan="1">-</td><td rowspan="1" colspan="1">31.5 ± 0.7 (31, 32)</td></tr><tr><td rowspan="1" colspan="1">V%</td><td rowspan="1" colspan="1">-</td><td rowspan="1" colspan="1">-</td><td rowspan="1" colspan="1">47.9 ± 1.5 (46.8, 48.9)</td></tr><tr><td rowspan="1" colspan="1">Precloacal supplements</td><td rowspan="1" colspan="1">5</td><td rowspan="1" colspan="1">5.5 ± 0.6 (5–6)</td><td rowspan="1" colspan="1">-</td></tr><tr><td rowspan="1" colspan="1">Tail length</td><td rowspan="1" colspan="1">89</td><td rowspan="1" colspan="1">92.0 ± 5.7 (87–100)</td><td rowspan="1" colspan="1">115.5 ± 12.0 (107, 124)</td></tr><tr><td rowspan="1" colspan="1">a</td><td rowspan="1" colspan="1">22.2</td><td rowspan="1" colspan="1">26.9 ± 3.8 (22.2–27.1)</td><td rowspan="1" colspan="1">23.9 ± 1.0 (23.2, 24.6)</td></tr><tr><td rowspan="1" colspan="1">b</td><td rowspan="1" colspan="1">6.0</td><td rowspan="1" colspan="1">6.1 ± 0.4 (5.6–6.6)</td><td rowspan="1" colspan="1">6.0 ± 0.1 (5.9, 6.1)</td></tr><tr><td rowspan="1" colspan="1">c</td><td rowspan="1" colspan="1">8.0</td><td rowspan="1" colspan="1">8.1 ± 0.3 (7.7–8.5)</td><td rowspan="1" colspan="1">6.5 ± 0.3 (6.3, 6.7)</td></tr><tr><td rowspan="1" colspan="1">c’</td><td rowspan="1" colspan="1">4.0</td><td rowspan="1" colspan="1">4.2 ± 0.2 (4.0–4.4)</td><td rowspan="1" colspan="1">6.6 ± 0.1 (6.5, 6.7)</td></tr></tbody></table><table-wrap-foot><fn><p>Abbreviations are as follows: a = body length/maximum body diameter; b = body length/pharynx length; c = body length/tail length; c’ = tail length/anal body diameter; V% = position of vulva from anterior body end expressed as a percentage of total body length. *Distance from anterior body end.</p></fn></table-wrap-foot></table-wrap></tp:treatment-sec><tp:treatment-sec sec-type="description" id="SECID0EYLAE"><title>Description.</title><p><bold>Males.</bold> Body cylindrical and medium-sized. Inner and outer cephalic setae inconspicuous. Four cephalic setae 6–8 μm in length (0.55–0.73 head diameter long), two pairs of sublateral cervical setae (4–5 μm long) present. Somatic setae (3–4 μm long) scarcely present in pharynx and on caudal region. Cuticle faintly striate, with homogeneous punctuations without longitudinal differentiation. Ocelli absent. Amphidial fovea oval, level with cephalic setae, in some specimens difficult to observe. Buccal cavity slightly cuticularized and funnel-shaped, with three equally sized, solid teeth. Pharynx cylindrical, with posterior end widened into obvious bulb (20.1–21.8% of pharynx length). Nerve ring slightly posterior to middle pharynx region (54–63% of pharynx length). Secretory–excretory system pore on anterior end of body (3–4 μm from anterior end).</p><p>Reproductive system monorchic, with anterior testis outstretched, located to right of intestine. Spicules paired, curved, 1.2–1.3 cloacal body diameters long; proximal end slightly cephalate and distal end tapered. Gubernaculum simple, boat-shaped, parallel to the distal end of spicules. Five or six cup-shaped precloacal supplements, 12 μm from cloacal opening and 12–16 μm apart. Tail conical, with short spinneret, with three caudal glands in line.</p><p><bold>Females.</bold> Similar to males in most characteristics. Reproductive system didelphic and amphidelphic, with reflexed ovaries. Anterior ovary to right of intestine and posterior ovary to left of intestine. Vulva slightly anterior to mid-body. Vagina short and sclerotized.</p></tp:treatment-sec><tp:treatment-sec sec-type="type locality" id="SECID0EFMAE"><title>Type locality and habitat.</title><p>Changdao Island, Shandong Province, China, <named-content xmlns:xlink="http://www.w3.org/1999/xlink" content-type="dwc:verbatimCoordinates" xlink:type="simple"><named-content content-type="geo-json" specific-use="{&#34;type&#34;:&#34;Point&#34;,&#34;coordinates&#34;:[120.716667,37.950000]}" id="NCID0EOMAE" xlink:type="simple">37°57'N, 120°43'E</named-content></named-content>, at the confluence of the Yellow and the Bohai seas. Salinity 28.1‰ ± 0.36.</p></tp:treatment-sec><tp:treatment-sec sec-type="distribution" id="SECID0ETMAE"><title>Distribution.</title><p>Occurred on rock surfaces with <italic><tp:taxon-name><tp:taxon-name-part taxon-name-part-type="genus" reg="Ulva">Ulva</tp:taxon-name-part><tp:taxon-name-part taxon-name-part-type="species" reg="lactuca">lactuca</tp:taxon-name-part></tp:taxon-name></italic> and <italic><tp:taxon-name><tp:taxon-name-part taxon-name-part-type="genus" reg="Ulva">U.</tp:taxon-name-part><tp:taxon-name-part taxon-name-part-type="species" reg="prolifera">prolifera</tp:taxon-name-part></tp:taxon-name></italic>.</p></tp:treatment-sec><tp:treatment-sec sec-type="etymology" id="SECID0EPNAE"><title>Etymology.</title><p>Latin, <italic>communis</italic>, “common”.</p></tp:treatment-sec><tp:treatment-sec sec-type="Differential diagnosis" id="SECID0EXNAE"><title>Differential diagnosis.</title><p><italic><tp:taxon-name><tp:taxon-name-part taxon-name-part-type="genus" reg="Chromadorina">Chromadorina</tp:taxon-name-part><tp:taxon-name-part taxon-name-part-type="species" reg="communis">communis</tp:taxon-name-part></tp:taxon-name></italic> sp. nov. is similar to the cultured species <italic><tp:taxon-name><tp:taxon-name-part taxon-name-part-type="genus" reg="Chromadorina">C.</tp:taxon-name-part><tp:taxon-name-part taxon-name-part-type="species" reg="hirommi">hirommi</tp:taxon-name-part></tp:taxon-name></italic> Kito &amp; Nakamura, 2001 in body length, length of cephalic setae, and numbers of precloacal supplements, but it differs in tooth shape (three equally sized teeth vs dorsal tooth large and subventral teeth small), absence of ocelli (brownish pigment present in <italic><tp:taxon-name><tp:taxon-name-part taxon-name-part-type="genus" reg="Chromadorina">C.</tp:taxon-name-part><tp:taxon-name-part taxon-name-part-type="species" reg="hirommi">hirommi</tp:taxon-name-part></tp:taxon-name></italic>), position of excretory pore (0.3 head diameter from anterior body end vs 1.8 head diameter from anterior body end), spicule length and shape (27–28 μm, distal end tapered vs 22–25 μm, distal end blunt and bifurcate), and gubernaculum shape (slightly cuticularized and boat-shaped vs well cuticularized with wavy dorsal fringe, distal parts of lateral pieces distinct and directed ventrad).</p><p>Eleven sequences of <italic><tp:taxon-name><tp:taxon-name-part taxon-name-part-type="genus" reg="Chromadorina">Chromadorina</tp:taxon-name-part></tp:taxon-name></italic> are included in the phylogenetic analysis, but only three species (<italic><tp:taxon-name><tp:taxon-name-part taxon-name-part-type="genus" reg="Chromadorina">C.</tp:taxon-name-part><tp:taxon-name-part taxon-name-part-type="species" reg="bioculata">bioculata</tp:taxon-name-part></tp:taxon-name></italic>, <italic><tp:taxon-name><tp:taxon-name-part taxon-name-part-type="genus" reg="Chromadorina">C.</tp:taxon-name-part><tp:taxon-name-part taxon-name-part-type="species" reg="germanica">germanica</tp:taxon-name-part></tp:taxon-name></italic>, and <italic><tp:taxon-name><tp:taxon-name-part taxon-name-part-type="genus" reg="Chromadorina">C.</tp:taxon-name-part><tp:taxon-name-part taxon-name-part-type="species" reg="communis">communis</tp:taxon-name-part></tp:taxon-name></italic> sp. nov.) are identified to species, and <italic><tp:taxon-name><tp:taxon-name-part taxon-name-part-type="genus" reg="Chromadorina">C.</tp:taxon-name-part><tp:taxon-name-part taxon-name-part-type="species" reg="bioculata">bioculata</tp:taxon-name-part></tp:taxon-name></italic> was found in freshwater. <italic><tp:taxon-name><tp:taxon-name-part taxon-name-part-type="genus" reg="Chromadorina">Chromadorina</tp:taxon-name-part><tp:taxon-name-part taxon-name-part-type="species" reg="communis">communis</tp:taxon-name-part></tp:taxon-name></italic> sp. nov. shows a close relationship with <italic><tp:taxon-name><tp:taxon-name-part taxon-name-part-type="genus" reg="Chromadorina">Chromadorina</tp:taxon-name-part></tp:taxon-name></italic> sp. (<ext-link xmlns:xlink="http://www.w3.org/1999/xlink" ext-link-type="gen" xlink:href="KJ636255" xlink:type="simple">KJ636255</ext-link>), but it differs by 3.1% (52 in 1678 bp, including three gaps). <italic><tp:taxon-name><tp:taxon-name-part taxon-name-part-type="genus" reg="Chromadorina">Chromadorina</tp:taxon-name-part><tp:taxon-name-part taxon-name-part-type="species" reg="communis">communis</tp:taxon-name-part></tp:taxon-name></italic> sp. nov. is supported as a new species by both phylogenetic and morphological analyses.</p></tp:treatment-sec></tp:taxon-treatment>
